# Supplementary material for: Comprehensive transcriptomic profiling and mutational landscape of primary gastric linitis plastica
Source: Gastric Cancer. 2022 Nov 30;26(2):203–19. doi: 10.1007/s10120-022-01353-2 (PMC9950178; doi:10.1007/s10120-022-01353-2)
Supplement: Supplementary file 1 — Supplementary file1 (XLSX 10 KB) [file 10120_2022_1353_MOESM1_ESM.xlsx]

## Sheet: Table S1
	Table S1. siRNA sequences used in the present study
	siRNA	Sequences（5’- 3’）
	NC siRNA	UUCUCCGAACGUGUCACGUTT
		ACGUGACACGUUCGGAGAATT
	siMUC16A	GCAGGACACAGCAGAAUAATT
		UUAUUCUGCUGUGUCCUGCTT
	siMUC16B	CCUGCUCAAUCCACAAUAUTT
		AUAUUGUGGAUUGAGCAGGTT
	siMUC16C	GGGACAGACACCAGUAUAATT
		UUAUACUGGUGUCUGUCCCTT
	siIGF2BP3A	GCUGCUGAGAAGUCGAUUATT
		UAAUCGACUUCUCAGCAGCTT
	siIGF2BP3B	CGGCUUGUAAGUCUAUUCUTT
		AGAAUAGACUUACAAGCCGTT
	siIGF2BP3C	GCUGGAGCUUCAAUUAAGATT
		UCUUAAUUGAAGCUCCAGCTT
