# Supplementary material for: Comprehensive transcriptomic profiling and mutational landscape of primary gastric linitis plastica
Source: Gastric Cancer. 2022 Nov 30;26(2):203–19. doi: 10.1007/s10120-022-01353-2 (PMC9950178; doi:10.1007/s10120-022-01353-2)
Supplement: Supplementary file 2 — Supplementary file2 (XLSX 9 KB) [file 10120_2022_1353_MOESM2_ESM.xlsx]

## Sheet: Table S2
	Table S2. Primers used for qRT-PCR analyses
	Primer	Sequences（5’- 3’）
	GAPDH	F-CTGTTCGACAGTCAGCCGCATC
		R-GCGCCCAATACGACCAAATCCG
	MUC16	F-TCCATACATACGGCAGCTCTTC
		R-TTTGCCTCTGGATGGAGGTC
	IGF2BP3	F-AGTGGGAGGTGCTGGATAGT
		R-CGCAGAGGCAAATCACATGG
