# Supplementary material for: Comprehensive transcriptomic profiling and mutational landscape of primary gastric linitis plastica
Source: Gastric Cancer. 2022 Nov 30;26(2):203–19. doi: 10.1007/s10120-022-01353-2 (PMC9950178; doi:10.1007/s10120-022-01353-2)
Supplement: Supplementary file 3 — Supplementary file3 (XLSX 12 KB) [file 10120_2022_1353_MOESM3_ESM.xlsx]

## Sheet: Table S3
	Table S3. Patients information of the GLP cohort
	Patient ID	Gender	Age	Pathological diagnosis	Size	Histo-differentiation	Histologic characteristics	Cancerous thrombus	Lymphatic infiltration	Neural infiltration	Infiltration depth	Local metastases at the surgery	Lauren subtype	T stage	N stage	M stage	Clinical stage	Surgical time (Year)	OS (month)	neoadjuvant chemotherapy	organ Invaded	WES	WTS
	1	M	67	whole stomach with diffuse invasive type	9×9×2.5cm	poorly differentiation	adenocarcinoma, and partial signet-ring cell carcinoma	Blood vessel invasion	Lymphatic infiltration	Neural infiltration	Exserosal fibers, adipose tissue	Lower esophageal segment	Diffuse	T4b	N3	M1	IV	2015	1	not received	esophagus	1	1
	2	F	61	whole stomach with diffuse invasive type	16×14×1.2cm	poorly differentiation	adenocarcinoma with degeneration, and partial signet-ring cell carcinoma	Blood vessel invasion	Lymphatic infiltration	Neural infiltration	Exserosal fibers, adipose tissue and omentum	Duodenum	Diffuse	T4b	N3	M1	IV	2009	25	ECF regimen	duodenum	1	1
	3	M	63	whole stomach with diffuse invasive type	22×12×1.7cm	poorly differentiation	adenocarcinoma, and partial signet-ring cell carcinoma	Blood vessel invasion	Lymphatic infiltration	Neural infiltration	Epserosal fibers, adipose tissue, omental fibers, and involved the whole layer of the esophagus	Esophagus	Diffuse	T4b	N3	M1	IV	2010	18	not received	esophagus	1	1
	4	F	52	whole stomach with diffuse invasive type	21×13×1.8cm	poorly differentiation	adenocarcinoma with degeneration, and partial signet-ring cell carcinoma	Blood vessel invasion	Lymphatic infiltration	Neural infiltration	Exserosal fibers, adipose tissue	Gastroesophageal junction, duodenum, omentum tissue, and spleen	Diffuse	T4b	N3	M1	IV	2010	20	not received	esophagus, duodenum, peritoneum, spleen	1	1
	5	M	62	whole stomach with diffuse invasive type	17.5×7.5×1.7cm	poorly differentiation	signet-ring cell carcinoma	Blood vessel invasion	Lymphatic infiltration	Neural infiltration	Epserosal fibers, adipose tissue, omental fibers, and involve the esophagus	Esophagus	Diffuse	T4b	N3	M1	IV	2012	2	not received	esophagus	0	0
	6	M	33	whole stomach with diffuse invasive type	17.5×13×1.5cm	poorly differentiation	adenocarcinoma accompanied by extensive degeneration	Blood vessel invasion	Lymphatic infiltration	Neural infiltration	Serosa	Liver, colon	Diffuse	T4b	N3	M1	IV	2009	3	FOLFOX regimen	liver, colon	1	1
	7	M	39	whole stomach with diffuse invasive type	18×14×2cm	poorly differentiation	adenocarcinoma, and partial signet-ring cell carcinoma	Blood vessel invasion	Lymphatic infiltration	Neural infiltration	Epserosal fibers, adipose tissue	Nothing	Diffuse	T4b	N3	M0	IIIC	2009	7	not received	not found	1	0
	8	F	57	whole stomach with diffuse invasive type	15×11×1.8cm	poorly differentiation	adenocarcinoma	Blood vessel invasion	Lymphatic infiltration	Neural infiltration	Serosa, adipose tissue, and omentum	Lower esophageal segment, duodenum, and abdominal cavity	Diffuse	T4b	N2	M1	IV	2009	24	not received	esophagus, duodenum	1	1
	9	F	36	whole stomach with diffuse invasive type	17×14×1cm	poorly differentiation	signet-ring cell carcinoma	Blood vessel invasion	Lymphatic infiltration	Neural infiltration	Epserosal fibers, adipose tissue, and omentum	Lower esophageal segment, duodenum, colon	Diffuse	T4b	N3	M1	IV	2011	15	not received	esophagus, duodenum,colon	1	1
	10	M	75	whole stomach with diffuse invasive type	16×12.5×1.2cm	poorly differentiation	adenocarcinoma, and partial signet-ring cell carcinoma	Blood vessel invasion	Lymphatic infiltration	Neural infiltration	Epserosal fibers, adipose tissue, and omental fibers	Lower esophageal segment, duodenum,	Diffuse	T4b	N3	M1	IV	2010	20	not received	esophagus, duodenum	1	1
	11	M	68	whole stomach with diffuse invasive type	14×12×1.7cm	poorly differentiation	adenocarcinoma, and partial signet-ring cell carcinoma	Blood vessel invasion	Lymphatic infiltration	Neural infiltration	Epserosal fibers, adipose tissue, and omental fibers	Nothing	Diffuse	T4b	N3	M0	IIIC	2009	21	not received	not found	1	1
	12	F	52	whole stomach with diffuse invasive type	15×11.5×1.5cm	poorly differentiation	adenocarcinoma, and partial signet-ring cell carcinoma	Blood vessel invasion	Lymphatic infiltration	Neural infiltration	Exserosal fibers, adipose tissue	Gastroesophageal junction, spleen, omental fiber, adipose tissue (whole body)	Diffuse	T4b	N3	M1	IV	2017	6	not received	esophagus, peritoneum, spleen	1	1
	13	F	48	whole stomach with diffuse invasive type	17.5×17×1.4cm	poorly differentiation	signet-ring cell carcinoma accompanied with degeneration	Blood vessel invasion	Lymphatic infiltration	Neural infiltration	Exserosal fibers, adipose tissue	Esophagus, duodenum	Diffuse	T4b	N3	M1	IV	2010	8	EOX regimen	esophagus, duodenum	0	0
