# Supplementary material for: Comprehensive transcriptomic profiling and mutational landscape of primary gastric linitis plastica
Source: Gastric Cancer. 2022 Nov 30;26(2):203–19. doi: 10.1007/s10120-022-01353-2 (PMC9950178; doi:10.1007/s10120-022-01353-2)
Supplement: Supplementary file 4 — Supplementary file4 (XLSX 13 KB) [file 10120_2022_1353_MOESM4_ESM.xlsx]

## Sheet: Table S4
	Table S4. Sequencing information of all WES samples
	Statistic	F7728BD	F9728CA	G2042CA	G3042BD	G4891BD	G6891CA	G7888N	G8888CA	G9570BD	H2570CA	H3759N	H4759CA	H5216BD	H6216CA	H8117N	H9117CA	I4471CA	I5471BD	I6900CA	I8900BD
	Total:	69961746 (100%)	160239400 (100%)	151965696 (100%)	74211552 (100%)	67728126 (100%)	165476782 (100%)	67743640 (100%)	148564526 (100%)	71498978 (100%)	141280540 (100%)	71374282 (100%)	141786356 (100%)	71844916 (100%)	150376102 (100%)	68466152 (100%)	151308176 (100%)	154626332 (100%)	86551514 (100%)	143789592 (100%)	80105706 (100%)
	Duplicate:	14087589 (20.14%)	37331620 (23.30%)	34878097 (22.95%)	14609595 (19.69%)	12939142 (19.10%)	41853408 (25.29%)	13729940 (20.27%)	34438779 (23.18%)	14213659 (19.88%)	32783517 (23.20%)	14821940 (20.77%)	31023345 (21.88%)	13792913 (19.20%)	37039394 (24.63%)	13504223 (19.72%)	35055309 (23.17%)	34146789 (22.08%)	18367951 (21.22%)	31230041 (21.72%)	16041170 (20.03%)
	Mapped:	69952381 (99.99%)	160218277 (99.99%)	151946084 (99.99%)	74201590 (99.99%)	67718872 (99.99%)	165456912 (99.99%)	67733705 (99.99%)	148544506 (99.99%)	71489359 (99.99%)	141263577 (99.99%)	71363200 (99.98%)	141769616 (99.99%)	71835501 (99.99%)	150357320 (99.99%)	68454843 (99.98%)	151290044 (99.99%)	154599145 (99.98%)	86540729 (99.99%)	143772862 (99.99%)	80095179 (99.99%)
	Properly mapped:	68907744 (98.49%)	157854132 (98.51%)	149572290 (98.43%)	73057504 (98.44%)	66662972 (98.43%)	162967258 (98.48%)	66696202 (98.45%)	146175284 (98.39%)	70417948 (98.49%)	138936830 (98.34%)	70206248 (98.36%)	139693058 (98.52%)	70534178 (98.18%)	148382214 (98.67%)	67429822 (98.49%)	149122882 (98.56%)	152039776 (98.33%)	85086394 (98.31%)	141466802 (98.38%)	78889314 (98.48%)
	PE mapped:	69947766 (99.98%)	160209212 (99.98%)	151937848 (99.98%)	74196756 (99.98%)	67714262 (99.98%)	165448688 (99.98%)	67729586 (99.98%)	148536316 (99.98%)	71484616 (99.98%)	141256208 (99.98%)	71358814 (99.98%)	141761820 (99.98%)	71830744 (99.98%)	150348822 (99.98%)	68450646 (99.98%)	151281504 (99.98%)	154588286 (99.98%)	86535110 (99.98%)	143764256 (99.98%)	80089948 (99.98%)
	SE mapped:	9230 (0.01%)	18130 (0.01%)	16472 (0.01%)	9668 (0.01%)	9220 (0.01%)	16448 (0.01%)	8238 (0.01%)	16380 (0.01%)	9486 (0.01%)	14738 (0.01%)	8772 (0.01%)	15592 (0.01%)	9514 (0.01%)	16996 (0.01%)	8394 (0.01%)	17080 (0.01%)	21718 (0.01%)	11238 (0.01%)	17212 (0.01%)	10462 (0.01%)
	With mate mapped to a different chr:	910656 (1.30%)	2065278 (1.29%)	2122678 (1.40%)	988084 (1.33%)	916414 (1.35%)	2228508 (1.35%)	919190 (1.36%)	2058170 (1.39%)	918934 (1.29%)	2116898 (1.50%)	1004948 (1.41%)	1745938 (1.23%)	1138532 (1.58%)	1615704 (1.07%)	900400 (1.32%)	1856258 (1.23%)	2064210 (1.33%)	1296718 (1.50%)	1984312 (1.38%)	1028484 (1.28%)
	With mate mapped to a different chr ((mapQ>=5)):	831478 (1.19%)	1895265 (1.18%)	1960701 (1.29%)	898287 (1.21%)	830573 (1.23%)	2039161 (1.23%)	840663 (1.24%)	1889130 (1.27%)	833904 (1.17%)	1935775 (1.37%)	918636 (1.29%)	1574363 (1.11%)	1036233 (1.44%)	1471388 (0.98%)	822916 (1.20%)	1684605 (1.11%)	1879903 (1.22%)	1177541 (1.36%)	1823090 (1.27%)	933840 (1.17%)
	Initial_bases_on_target:	58715126	58715126	58715126	58715126	58715126	58715126	58715126	58715126	58715126	58715126	58715126	58715126	58715126	58715126	58715126	58715126	58715126	58715126	58715126	58715126
	Effective_sequences_on_target(Mb):	4131.55	9557.47	9160.59	4336.39	3965.02	9969.3	4002.86	8954.68	4193.79	8509.29	4248.92	8411.02	4271.9	8716.71	4030.42	8968.56	9162	5211.37	8556.17	4684.58
	Average_sequencing_depth_on_target:	70	163	156	74	68	170	68	153	71	145	72	143	73	148	69	153	156	89	146	80
	Mismatch_rate_in_target_region:	0.005	0.0041	0.0039	0.005	0.005	0.0039	0.0041	0.0039	0.0051	0.0039	0.0041	0.004	0.005	0.0041	0.0042	0.0041	0.005	0.0049	0.0049	0.0051
	Base_covered_on_target:	38175794	38195215	38201323	38187979	38251078	38266501	38250673	38265989	38182722	38201481	38255225	38263098	38260626	38271270	38179924	38194071	38271978	38264483	38189781	38181207
	Coverage_of_target_region:	0.6502	0.6505	0.6506	0.6504	0.6515	0.6517	0.6515	0.6517	0.6503	0.6506	0.6515	0.6517	0.6516	0.6518	0.6503	0.6505	0.6518	0.6517	0.6504	0.6503
	Fraction_of_target_covered_with_at_least_10x:	0.6456	0.649	0.6488	0.6458	0.6464	0.6502	0.6466	0.6499	0.6456	0.6487	0.6474	0.6499	0.6474	0.6499	0.6455	0.6486	0.6501	0.6484	0.6482	0.6462
	Fraction_of_target_covered_with_at_least_50x:	0.5677	0.6364	0.6337	0.5784	0.5587	0.637	0.559	0.6341	0.5721	0.6325	0.5632	0.6333	0.5715	0.6328	0.5569	0.6335	0.6347	0.6029	0.6306	0.5919
	Fraction_of_target_covered_with_at_least_100x:	0.3012	0.5901	0.5873	0.3286	0.2824	0.597	0.2855	0.5799	0.3103	0.574	0.3069	0.5688	0.3164	0.576	0.2852	0.5834	0.581	0.4129	0.5782	0.3684
