# Supplementary material for: Comprehensive transcriptomic profiling and mutational landscape of primary gastric linitis plastica
Source: Gastric Cancer. 2022 Nov 30;26(2):203–19. doi: 10.1007/s10120-022-01353-2 (PMC9950178; doi:10.1007/s10120-022-01353-2)
Supplement: Supplementary file 6 — Supplementary file6 (XLSX 10 KB) [file 10120_2022_1353_MOESM6_ESM.xlsx]

## Sheet: Table S6
	Table S6. TCGA molecular subtypes
	Patients	EBVScore	EBV_Prediction	Total_Number_of_Sites	Number_of_Somatic_Sites	Precent(%)	MSI_Status	CNV	TCGA_Molecular_Subtypes
	No.1	-0.01548	Negative	26598	28	0.11	MSS	CNV-low	GS
	No.2	-0.0750751	Negative	23880	10	0.04	MSS	CNV-low	GS
	No.3	0.00113428	Negative	23180	20	0.09	MSS	CNV-high	CIN
	No.4	0.0658265	Negative	23630	6	0.03	MSS	CNV-low	GS
	No.6	-0.037092	Negative	22623	10	0.04	MSS	CNV-high	CIN
	No.7	-0.0486562	Negative
	No.8	0.0849243	Negative	23348	18	0.08	MSS	CNV-high	CIN
	No.9	0.0416634	Negative	22171	23	0.1	MSS	CNV-low	GS
	No.10	0.00265573	Negative	22887	27	0.12	MSS	CNV-low	GS
	No.11	-0.0236193	Negative	22553	26	0.12	MSS	CNV-high	CIN
	No.12	-0.0163828	Negative	25918	4	0.02	MSS	CNV-low	GS
