# Supplementary material for: Comprehensive transcriptomic profiling and mutational landscape of primary gastric linitis plastica
Source: Gastric Cancer. 2022 Nov 30;26(2):203–19. doi: 10.1007/s10120-022-01353-2 (PMC9950178; doi:10.1007/s10120-022-01353-2)
Supplement: Supplementary file 7 — Supplementary file7 (XLSX 10 KB) [file 10120_2022_1353_MOESM7_ESM.xlsx]

## Sheet: Table S7
	Table S7. ACRG molecular subtypes
	Patients	EMT_Score	EMT_Group	TP53_Status	Total_Number_of_Sites	Number_of_Somatic_Sites	Precent(%)	MSI_Status	ACRG_Molecular_Subtypes
	No.1	-0.0121356	EMT-	TP53+	26598	28	0.11	MSS	MSS/TP53+
	No.2	0.0936943	EMT+	TP53-	23880	10	0.04	MSS	MSS/EMT
	No.3	-0.0378761	EMT-	TP53-	23180	20	0.09	MSS	MSS/TP53-
	No.4	0.177391	EMT+	TP53+	23630	6	0.03	MSS	MSS/EMT
	No.6	-0.0506216	EMT-	TP53+	22623	10	0.04	MSS	MSS/TP53+
	No.7	-0.150942	EMT-
	No.8	0.106758	EMT+	TP53+	23348	18	0.08	MSS	MSS/EMT
	No.9	0.0431781	EMT-	TP53-	22171	23	0.1	MSS	MSS/TP53-
	No.10	0.0890611	EMT+	TP53-	22887	27	0.12	MSS	MSS/EMT
	No.11	-0.0150076	EMT-	TP53-	22553	26	0.12	MSS	MSS/TP53-
	No.12	-0.0978162	EMT-	TP53+	25918	4	0.02	MSS	MSS/TP53+
