# Supplementary material for: Comprehensive transcriptomic profiling and mutational landscape of primary gastric linitis plastica
Source: Gastric Cancer. 2022 Nov 30;26(2):203–19. doi: 10.1007/s10120-022-01353-2 (PMC9950178; doi:10.1007/s10120-022-01353-2)
Supplement: Supplementary file 8 — Supplementary file8 (XLSX 9 KB) [file 10120_2022_1353_MOESM8_ESM.xlsx]

## Sheet: Table S8
	Table S8. Specifically up-regulated genes in GLP
	IGF2BP3
	SLC22A14
	BLOC1S5-TXNDC5
	KCNH4
	LEF1-AS1
	COL11A2
	POTEF
	SH3D21
	SH2D7
	TREML1
	SNORA73B
	LENG8-AS1
	GRM8
	MUC16
	DUXAP10
