# Supplementary material for: Comprehensive transcriptomic profiling and mutational landscape of primary gastric linitis plastica
Source: Gastric Cancer. 2022 Nov 30;26(2):203–19. doi: 10.1007/s10120-022-01353-2 (PMC9950178; doi:10.1007/s10120-022-01353-2)
Supplement: Supplementary file 9 — Supplementary file9 (XLSX 12 KB) [file 10120_2022_1353_MOESM9_ESM.xlsx]

## Sheet: Table S9
	Table S9. Clinical information of 30 GC cases
	Patient ID	Gender	Age	Age_group	Site_of_primary_tumor	Size	Histologic characteristic	Histo-differentiation	Neural_infiltration	Number_of_positive_lymph_node	Cancerous thrombus	Site_of_metastases	Organ Invaded	T stage	N stage	M stage	Clinical stage
	1	F	52	＜60	Gastric cardia	≥5	Adenocarcinoma	Poorly differentiation	Negative	0	Negative	Not found	Spleen	4	0	0	IIIB
	2	M	52	＜60	Gastric antrum	＜5	Adenocarcinoma	Poorly differentiation	Positive	3	Negative	Abdominopelvic cavity	Not found	3	2	1	IV
	3	F	29	＜60	Gastric antrum	≥5	Adenocarcinoma	Poorly differentiation	Negative	0	Negative	Not found	Not found	2	0	0	IB
	4	F	41	＜60	Gastric antrum	＜5	Adenocarcinoma	Poorly differentiation	Negative	3	Negative	Not found	Not found	2	2	0	IIB
	5	M	51	＜60	Gastric antrum	＜5	Adenocarcinoma	Poorly differentiation	Positive	9	Negative	Not found	Not found	3	3	0	IIIB
	6	M	52	＜60	Body of stomach	≥5	Adenocarcinoma	Poorly differentiation	Positive	9	Positive	Not found	Not found	3	3	0	IIIB
	7	M	72	≥60	Gastric antrum	＜5	Adenocarcinoma	Poorly differentiation	Positive	15	Positive	Not found	Duodenum	3	3	0	IIIB
	8	M	54	＜60	Gastric antrum	≥5	Adenocarcinoma	Poorly differentiation	Positive	6	Positive	Not found	Duodenum	3	2	0	IIIA
	9	F	48	＜60	Gastric antrum	＜5	Adenocarcinoma	Poorly differentiation	Negative	9	Negative	Not found	Not found	1	3	0	IIB
	10	F	51	＜60	Gastric antrum	≥5	Adenocarcinoma	Poorly differentiation	Negative	7	Negative	Not found	Not found	3	3	0	IIIB
	11	M	38	＜60	Gastric antrum	≥5	Adenocarcinoma	Poorly differentiation	Negative	1	Negative	Not found	Not found	1	1	0	IB
	12	M	56	＜60	Body of stomach	＜5	Adenocarcinoma	Poorly differentiation	Negative	1	Positive	Not found	Transverse colon, Jejunum	4	1	0	IIIB
	13	M	70	≥60	Gastric cardia	≥5	Adenocarcinoma	Poorly differentiation	Positive	25	Positive	Not found	Esophagus	3	3	0	IIIB
	14	F	60	≥60	Gastric antrum	≥5	Adenocarcinoma	Poorly differentiation	Positive	12	Positive	Not found	Mesentery of transverse colon	4	3	0	IIIC
	15	M	60	≥60	Gastric antrum	≥5	Adenocarcinoma	Poorly differentiation	Positive	1	Positive	Not found	Duodenum	3	1	0	IIIA
	16	F	41	＜60	Body of stomach	≥5	Adenocarcinoma	Poorly differentiation	Positive	6	Negative	Not found	Not found	3	2	0	IIIA
	17	F	61	≥60	Gastric antrum	＜5	Adenocarcinoma	Poorly differentiation	Negative	0	Negative	Not found	Not found	1	0	0	IA
	18	M	63	≥60	Gastric cardia	＜5	Adenocarcinoma	Poorly differentiation	Negative	4	Positive	Not found	Not found	3	2	0	IIIA
	19	M	59	＜60	Body of stomach	＜5	Adenocarcinoma	Poorly differentiation	Negative	0	Negative	Not found	Not found	2	0	0	IB
	20	M	59	＜60	Gastric cardia	＜5	Adenocarcinoma	Poorly differentiation	Positive	7	Positive	Not found	Esophagus	3	3	0	IIIB
	21	M	62	≥60	Gastric antrum	≥5	Adenocarcinoma	Poorly differentiation	Positive	20	Positive	Not found	Duodenum	3	3	0	IIIB
	22	F	54	＜60	Gastric cardia	≥5	Adenocarcinoma	Poorly differentiation	Negative	x	Negative	Pelvic cavity	Not found	3	x	1	IV
	23	M	58	＜60	Body of stomach	＜5	Adenocarcinoma	Poorly differentiation	Negative	0	Negative	Not found	Not found	2	0	0	IB
	24	F	57	＜60	Gastric antrum	＜5	Adenocarcinoma	Poorly differentiation	Positive	4	Positive	Not found	Not found	3	2	0	IIIA
	25	F	47	＜60	Gastric antrum	≥5	Adenocarcinoma	Poorly differentiation	Negative	10	Positive	Not found	Duodenum	3	3	0	IIIB
	26	F	52	＜60	Gastric antrum	＜5	Adenocarcinoma	Poorly differentiation	Negative	5	Positive	Not found	Not found	1	2	0	IIA
	27	M	70	≥60	Gastric cardia	＜5	Adenocarcinoma	Poorly differentiation	Negative	0	Positive	Not found	Esophagus	3	0	0	IIA
	28	M	63	≥60	Gastric cardia	≥5	Adenocarcinoma	Poorly differentiation	Positive	5	Negative	Not found	Not found	3	2	0	IIIA
	29	F	55	＜60	Gastric antrum	＜5	Adenocarcinoma	Poorly differentiation	Negative	7	Positive	Not found	Not found	2	3	0	IIIA
	30	M	57	＜60	Gastric antrum	＜5	Adenocarcinoma	Poorly differentiation	Positive	4	Positive	Not found	Not found	3	2	0	IIIA
